# Supplementary material for: A toolkit for the identification of NEAT1_2/paraspeckle modulators
Source: Nucleic Acids Res. 2022 Sep 13;50(20):e119. doi: 10.1093/nar/gkac771 (PMC9723620; doi:10.1093/nar/gkac771)
Supplement: gkac771_Supplemental_Files [file gkac771_supplemental_files.zip]

Archive with 3 entries (3 files):
- Supplementary data.pdf
- Table S1.xlsx
- Table S3.xlsx
