# Supplementary material for: A toolkit for the identification of NEAT1_2/paraspeckle modulators
Source: Nucleic Acids Res. 2022 Sep 13;50(20):e119. doi: 10.1093/nar/gkac771 (PMC9723620; doi:10.1093/nar/gkac771)
Supplement: gkac771_Supplemental_Files [file gkac771_supplemental_files.zip › Table S1.xlsx]

## Sheet: LOPAC1280 hits
NPD 5min	NPD 15min	NPD 60min	Name	Class	Enzyme	Action	Selectivity	Description
1.366	1.303	1.274	Mitoxantrone	DNA Metabolism		Inhibitor		DNA synthesis inhibitor
1.3422	1.3195	1.3655	Protoporphyrin IX disodium	Cyclic Nucleotides	Enzyme	Activator	Guanylyl cyclase	Activates soluble guanylyl cyclase
1.3229	1.2984	1.287	Ruthenium red	Ion Pump		Inhibitor	Mitochondrial uniporter	Inhibits mitchondrial Ca2+ uniporter; capsaicin antagonist
1.313	1.395	1.379	6-Hydroxy-DL-DOPA	Adrenoceptor		Neurotoxin		Precursor of the catecholaminergic neurotoxin, 6-hydroxydopamine; converted to 6-hydroxydopamine by L-aromatic amino acid decarboxylase
1.302	1.29	1.519	Aurintricarboxylic acid	Apoptosis	Enzyme	Inhibitor	TopoII	DNA topoisomerase II inhibitor
1.2821	1.278	1.2832	Reactive Blue 2	P2 Receptor		Antagonist	P2Y	P2Y receptor antagonist; most potent antagonist for ATP-activated channels
1.2577	1.2515	1.2432	Suramin sodium salt	P2 Receptor		Antagonist	P2X, P2Y	P2X and P2Y receptor antagonist; antiparasitic; anti-tumor agent
1.2445	1.2215	1.2358	Rottlerin	Phosphorylation	Enzyme	Inhibitor	PKC / CaM Kinase III	PKC and CaM kinase III inhibitor
1.241	1.101	1.148	NAV-2729	G protein	Enzyme	Inhibitor	ARF6	a non-nucleotide-competitive and reversible ARF6-selective inhibitor
1.215	1.25	1.271	BIO	Phosphorylation	Enzyme	Inhibitor	GSK-3alpha/beta	Potent, selective, reversible, and ATP-competitive glycogen synthase kinase 3alpha/beta (GSK-3alpha/beta) inhibitor.
1.214	1.227	1.225	GW5074	Phosphorylation	Enzyme	Inhibitor	Raf1 kinase	cRaf1 kinase inhibitor
1.177	1.147	1.125	Claramine trifluoroacetate salt	Phosphatase	Enzyme	Inhibitor	PTP1B	Claramine is a protein tyrosine phosphatase 1B (PTP1B) inhibitor, an analog of Trodusquemine
1.176	1.202	1.216	Pitstop 2	Endocytosis		inhibitor	Clathrin	Pitstop 2 is a selective inhibitor of clathrin-mediated endocytosis that acts via blocking ligand access to the clathrin terminal domain
1.086	1.118	1.226	L-798106	Lipids		Antagonist	EP3	L-798106 was among the first EP3-selective antagonists
1.058	1.102	1.124	NF 023	P2 Receptor		Antagonist	P2X1	Potent, selective P2X1 receptor antagonist
1.052	1.165	1.212	Emodin	Phosphorylation	Enzyme	Inhibitor	p56lck TK	p56lck Tyrosine kinase inhibitor
1.039	1.091	1.101	YM-26734	Neurotransmission	Enzyme	Inhibitor	phospholipase A2	YM-26734 is a competitive inhibitor of the secreted (Group II) form of phospholipase A2
1.038	1.144	1.164	PD-407824	Kinase	Enzyme	Inhibitor	Wee1/Chk1	PD-407824 is a Wee1/Chk1 inhibitor
1.021	1.033	0.937	10058-F4	Apoptosis	Enzyme	Inhibitor	c-Myc	Inhibits c-Myc-Max interaction and prevents transactivation of c-Myc target gene expression.
1.003	1.046	1.09	GSK-650394	Cell Signaling		Antagonist	SGK1	GSK-650394 is a potent and selective Serum- and glucocorticoid-regulated kinase 1 (SGK1) antagonist.
0.969	1.251	1.294	JFD00244	Gene Regulation	Enzyme	Inhibitor	SIRT	A SIRT (sirtuin, human silent information regulator) inhibitor.
0.962	1.052		AS-252424	Phosphorylation	Enzyme	Inhibitor	PI3Kgamma	A potent and selective phosphoinositide 3-kinase PI3Kgamma inhibitor.
0.954	0.9475	0.9489	Sanguinarine chloride	Ion Pump		Inhibitor	Na+/K+ ATPase	Inhibitor of Mg2+ and Na+/K+-ATPase; isolated from the leaves and stems of Macleaya cordata and microcarpa
0.931	1.055	1.07	KT203	Neurotransmission	Enzyme	Inhibitor	ABHD6	KT185 is a very potent, selective inhibitor of ABHD6
0.8921	1.0922	1.1824	IPA-3	Phosphorylation	Enzyme	Inhibitor	Pak1	allosteric inhibitor of Pak1, binds to autoinhibitory domain of Pak1 (p21 activated kinase)
0.882	1.121	1.176	NS5806	Ion Channels		Modulator	Kv4.3	NS5806 increases peak current amplitude of the potassium channel Kv4.3
0.8791	1.0043	1.0895	Quercetin dihydrate	Cyclic Nucleotides	Enzyme	Inhibitor	PDE	Mitochondrial ATPase and phosphodiesterase (PDE) inhibitor; inhibits PI3-K activity
0.8661	0.98	1.0808	XCT790	Gene Regulation		Inverse Agonist	ERRalpha	Potent and selective estrogen-related receptor alpha (ERRalpha) inverse agonist.
0.861	0.951	1.046	Morin	Cell Stress		Inhibitor	Antioxidant	Flavonoid with anti-oxidant properties; oxyradical scavenger
0.84	0.808	0.768	Salirasib	Cell signaling and Neuroscience	Enzyme	Inhibitor	RAS	Salirasib (Farnesylthiosalicylic acid) is a RAS inhibitor that acts by dislodging the farnesylated protein from the membrane, facilitating Ras degradation.
0.8372	0.9054	0.9134	Adaphostin	Tyrosine kinase	Enzyme	Inhibitor	p210bcr/abl	Adaphostin is a p210bcr/abl tyrosine kinase inhibitor displaying anti-proliferative activity in leukemia models, human prostate cancer cell line PC-3 and other cancer cell lines
0.7975	0.7515	0.8001	Pyridostatin trifluoroacetate salt	Gene Regulation		Stabilizer	G-quadruplex	Pyridostatin stabilizes G-quadruplexes, targeting the proto-oncogene SRC and telomeric G-quadruplexes, inducing DNA damage and cell-cycle arrest. MW given as free base.
0.776	0.857		BMS-195614	Gene Regulation		Antagonist	RARa	BMS-195614 (BMS614) is a potent neutral retinoic acid receptor RARa selective antagonist with an IC50 of 2.5 nM.
0.774	0.983	1.094	Myricetin	Phosphorylation	Enzyme	Inhibitor	Casein Kinase II	Casein Kinase II inhibitor
0.763	0.765		Apigenin	Cell Cycle		Inhibitor		Arrests cell cycle at G2/M phase
0.75	0.712	0.753	AZ191	Cell Cycle	Enzyme	Inhibitor	DYRK1B	AZ191 is a cell permeable, potent and selective inhibitor of DYRK1B that promotes a G1 cell cycle arrest.
0.739			SB 216763	Phosphorylation	Enzyme	Inhibitor	GSK-3	Potent, selective, cell permeable inhibitor of glycogen synthetase kinase-3 (GSK-3).
0.737		0.83	HI-TOPK-032	Kinase inhibitors	Enzyme	Inhibitor	TPOK	HI-TOPK-032 is a specific TOPK (T-LAK cell–originated protein kinase) inhibitor both in vitro and in vivo
0.734			HA155	Cell Signaling and Neuroscience		Inhibitor	autotaxin	HA155 is a potent and selective autotaxin inhibitor, which potently blocks thrombin-induced lysophosphatidic acid (LPA) secretion in platelets
0.715	0.797	1.039	Leukadherin-1	Cell Signaling and Neuroscience		Agonist	CD11b/CD18	Leukadherin-1 is an agonist of integrin CD11b/CD18 that can increase the extent of CD11b/CD18-dependent cell adhesion of transfected cells and of primary human and mouse neutrophils
0.713	0.751	0.906	TNP	Ion Channels	Enzyme	Inhibitor	IP3K	TNP is a potent and selective IP6K inhibitor; less selective inhibitor of IP3K.
0.711	0.794	0.727	KY-05009	Cell Signaling	Enzyme	Inhibitor	TNIK	Biochem/physiol Actions KY-05009 is a Traf2- and Nck-interacting kinase (TNIK) inhibitor that inhibits the epithelial-to-mesenchymal transition (EMT) in cancer cells
0.663	0.847	0.889	DAPH	Phosphorylation	Enzyme	Inhibitor	EGFR	Protein tyrosine kinase inhibitor, specific for EGFR; Also inhibits amyloid beta fibril formation.
0.62	0.824	0.843	L-165,041	Lipid Signaling		Agonist	PPAR-gamma	Peroxisome proliferator-activated receptor (PPAR) gamma agonist.
0.699	0.796	0.772	PD 169316	Phosphorylation	Enzyme	Inhibitor	p38 MAP kinase	Potent, cell permeable and selective p38 MAP kinase inhibitor; nM potency
0.533	0.773	0.781	SR 27897 hydrate	Cholecystokinin		Antagonist	CCK1	SR 27897 is a potent, selective antagonist of the Cholecystokinin (CCK) receptor CCK1
0.575	0.7476	0.814	Pregnenolone sulfate sodium	GABAergics		Antagonist	GABA-A	Neurosteroid that antagonizes the GABA-A receptor chloride channels
0.614	0.7422	0.7794	SU 4312	Phosphorylation	Enzyme	Inhibitor	KDR	Vascular endothelial growth factor (VEGF) receptor protein tyrosine kinase 1/2 (KDR) and platelet derived growth factor (PDGF) receptor inhibitor
0.676	0.7315	0.7722	SID 3712249	Gene Regulation		Inhibitor	MiR-544	SID 3712249 (MiR-544 Inhibitor 1) is an inhibitor of the biogenesis of microRNA-544
	0.714	0.76	JNJ-40418677	Neurobiology	Enzyme	Modulator	gamma-Secretase	JNJ-40418677 is a gamma-secretase modulator.
	0.7	0.757	Psoralidin	Apoptosis	Enzyme	Inhibitor	PTP1B	Psoralidin is a furanocoumarin natural product used in Chinese medicine. Psoralidin,s a PTP1B inhibitor
		0.897	Aminophylline ethylenediamine	Adenosine		Antagonist	A1/A2	A1/A2 adenosine receptor antagonist; diuretic; cardiac stimulant; smooth muscle relaxant
		0.826	UNC0379 trifluoroacetate salt	Cell Signaling	Enzyme	Inhibitor	SETD8	GABA-A receptor agonist
		0.762	N-Phenylanthranilic acid	Cl- Channel		Blocker		Cl- channel blocker
		0.747	Nitidine chloride	Apoptosis		Inducer		Natural product apoptosis inducer
		0.74	Chlorpromazine hydrochloride	Dopaminergics		Antagonist		Dopamine receptor antagonist; anti-emetic; antipsychotic
		0.714	SR-58611A	Adrenoceptor		Agonist	b3	SR58611A is a potent, specific b3 adrenergic receptor agonist.
		0.709	Kenpaullone	Phosphorylation	Enzyme	Inhibitor	CDK1, CDK2, CDK5	Potent inhibitor of CDK1/cyclin B, CDK2/cyclin A, CDK2/cyclin E, and CDK5/p25
		0.703	Cefsulodin sodium salt hydrate	Antibiotic			Cell wall synthesis	Third generation cephalosporin antibiotic; interferes with cell wall synthesis

## Sheet: hits_SDF
Structure	CATNUM	RACKNO	RACKPOS	MOL_WEIGHT_STRUCTURE	CLASS	NAME	SECNAME	ENZYME	ACTION	SELECTIVITY	DESCRIPTION	NPI 5min	NPI 15min	NPI 60min
C22H14O9	A1895	01	F05	422.351	Apoptosis	Aurintricarboxylic acid	ATA	Enzyme	Inhibitor	TopoII	DNA topoisomerase II inhibitor	1.302	1.29	1.519
C12H11NOS2	F3680	01	E07	249.356	Apoptosis	10058-F4	5-[(4-Ethylphenyl)methylene]-2-thioxo-4-thiazolidinone	Enzyme	Inhibitor	c-Myc	Inhibits c-Myc-Max interaction and prevents transactivation of c-Myc target gene expression.	1.021	1.033	0.937
C25H22N2O2	SML0773	01	B03	382.45	Cell Signaling	GSK-650394	2-Cyclopentyl-4-(5-phenyl-1H-pyrrolo[2,3-b]pyridin-3-yl)-benzoic acid		Antagonist	SGK1	GSK-650394 is a potent and selective Serum- and glucocorticoid-regulated kinase 1 (SGK1) antagonist.	1.003	1.046	1.09
C22H30O2S	SML1166	01	E04	358.54	Cell signaling and Neuroscience	Salirasib		Enzyme	Inhibitor	RAS	Salirasib (Farnesylthiosalicylic acid) is a RAS inhibitor that acts by dislodging the farnesylated protein from the membrane, facilitating Ras degradation.	0.84	0.808	0.768
C15H10O5	A3145	01	G06	270.244	Cell Cycle	Apigenin	4',5,7-Trihydroxyflavone		Inhibitor		Arrests cell cycle at G2/M phase	0.763	0.765
C20H16F3N7O2	T3955	01	G09	443.391	Ion Channels	TNP	N2-(m-Trifluorobenzyl), N6-(p-nitrobenzyl)purine; N6-[(4-nitrophenyl)methyl]-N2-[[3-(trifluoromethyl)phenyl]methyl]-9H-Purine-2,6-diamine; N6-[(4-nitrophenyl)methyl]-N2-[[3-(trifluoromethyl)phenyl]methyl]-1H-Purine-2,6-diamine	Enzyme	Inhibitor	IP3K	TNP is a potent and selective IP6K inhibitor; less selective inhibitor of IP3K.	0.713	0.751	0.906
C18H16N4O2S	SML1506	01	C07	352.418	Cell Signaling	KY-05009	2-(12-Hydroxydodeca-5,10-diynyl)-3,5,6-trimethyl-p-benzoquinone	Enzyme	Inhibitor	TNIK	Biochem/physiol Actions_x000D_ KY-05009 is a Traf2- and Nck-interacting kinase (TNIK) inhibitor that inhibits the epithelial-to-mesenchymal transition (EMT) in cancer cells	0.711	0.794	0.727
C16H24N10O4	A1755	01	B05	420.434	Adenosine	Aminophylline ethylenediamine	Theophylline ethylenediamine		Antagonist	A1/A2	A1/A2 adenosine receptor antagonist; diuretic; cardiac stimulant; smooth muscle relaxant			0.897
C23H35N5O2	SML1465	01	G07	429.611	Cell Signaling	UNC0379 trifluoroacetate salt	6,7-Dimethoxy-2-(pyrrolidin-1-yl)-N-(5-(pyrrolidin-1-yl)-pentyl)quinazolin-4-amine trifluoroacetate salt	Enzyme	Inhibitor	SETD8	GABA-A receptor agonist			0.826
C13H11NO2	144509	01	B02	213.238	Cl- Channel	N-Phenylanthranilic acid	Diphenylamine-2-carboxylic acid; DPC		Blocker		Cl- channel blocker			0.762
C14H8FNO4S	A8981	02	H08	305.287	Phosphorylation	AS-252424	5-[[5-(4-Fluoro-2-hydroxyphenyl)-2-furanyl]methylene]-2,4-thiazolidinedione	Enzyme	Inhibitor	PI3Kgamma	A potent and selective phosphoinositide 3-kinase PI3Kgamma inhibitor.	0.962	1.052
C29H24N2O3	SML1084	02	G11	448.526	Gene Regulation	BMS-195614	4-[5,6-Dihydro-5,5-dimethyl-8-(quinolin-3-yl)naphthalen-2-carboxamido] benzoic acid			RARa	BMS-195614 (BMS614) is a potent neutral retinoic acid receptor RARa selective antagonist with an IC50 of 2.5 nM.	0.776	0.857
C28H26N4O3	SML1250	03	A06	466.544	Neurotransmission	KT203	4'-[1-[[2-(Phenylmethyl)-1-piperidinyl]carbonyl]-1H-1,2,3-triazol-4-yl]-[1,1'-biphenyl]-3-carboxylic acid	Enzyme	Inhibitor	ABHD6	KT185 is a very potent, selective inhibitor of ABHD6	0.931	1.055	1.07
C20H11N5OS	SML0796	03	E06	369.408	Kinase inhibitors	HI-TOPK-032	N-(12-Cyanindolizino[2,3-b]quinoxalin-2-yl)-2-?thiophenecarboxamide	Enzyme	Inhibitor	TPOK	HI-TOPK-032 is a specific TOPK (T-LAK cell–originated protein kinase) inhibitor both in vitro and in vivo	0.737		0.83
C20H15N3O2	D3943	03	H07	329.361	Phosphorylation	DAPH	4,5-Dianilinophthalimide; CGP 52411	Enzyme	Inhibitor	EGFR	Protein tyrosine kinase inhibitor, specific for EGFR; Also inhibits amyloid beta fibril formation.		0.847	0.889
C27H22BrNO4S	L4545	04	D06	536.449	Lipids	L-798106	(2E)-N-[(5-bromo-2-methoxyphenyl)sulfonyl]-3-[2-(2-naphthalenylmethyl)phenyl]-2-propenamide		Antagonist	EP3	L-798106 was among the first EP3-selective antagonists	1.086	1.118	1.226
C17H20Cl2N2S	C8138	04	A10	355.332	Dopaminergics	Chlorpromazine hydrochloride			Antagonist		Dopamine receptor antagonist; anti-emetic; antipsychotic			0.74
C22H19N4NaO8S2	C8145	04	B10	554.537	Antibiotic	Cefsulodin sodium salt hydrate	Sulcephalosporin			Cell wall synthesis	Third generation cephalosporin antibiotic; interferes with cell wall synthesis			0.703
C20H13FN4O2	P9248	06	A02	360.351	Phosphorylation	PD 169316	4-(4-Fluorophenyl)-2-(4-nitrophenyl)-5-(4-pyridyl)-1H-imidazole	Enzyme	Inhibitor	p38 MAP kinase	Potent, cell permeable and selective p38 MAP kinase inhibitor; nM potency		0.796	0.772
C15H8Br2INO2	G6416	07	C11	520.949	Phosphorylation	GW5074	3-(3, 5-Dibromo-4-hydroxybenzylidine-5-iodo-1,3-dihydro-indol-2-one)	Enzyme	Inhibitor	Raf1 kinase	cRaf1 kinase inhibitor	1.214	1.227	1.225
C15H10O5	E7881	07	H03	270.244	Phosphorylation	Emodin		Enzyme	Inhibitor	p56lck TK	p56lck Tyrosine kinase inhibitor	1.052	1.165	1.212
C16H8Br2F6N6O	N2540	07	F11	574.08	Ion Channels	NS5806	N-[3,5-bis(trifluoromethyl)phenyl]-N'-[2,4-dibromo-6-(1H-tetrazol-5-yl)phenyl]-urea		Modulator	Kv4.3	NS5806 increases peak current amplitude of the potassium channel Kv4.3	0.882	1.121	1.176
C21H18ClNO4	SML0610	07	G03	383.835	Apoptosis	Nitidine chloride	2,3-Dimethoxy-12-methyl-[1,3]benzodioxolo[5,6-c]phenanthridinium chloride, NSC 146397		Inducer		Natural product apoptosis inducer			0.747
C9H11NO5	H2380	08	H04	213.192	Adrenoceptor	6-Hydroxy-DL-DOPA	2,5-Dihydroxy-DL-tyrosine		Neurotoxin		Precursor of the catecholaminergic neurotoxin, 6-hydroxydopamine; converted to 6-hydroxydopamine by L-aromatic amino acid decarboxylase	1.313	1.395	1.379
C37H72N4OR	SML1545	08	A10	605.056	Phosphatase	Claramine trifluoroacetate salt		Enzyme	Inhibitor	PTP1B	Claramine is a protein tyrosine phosphatase 1B (PTP1B) inhibitor, an analog of Trodusquemine	1.177	1.147	1.125
C30H26N2O4	J4829	08	F02	478.553	Gene Regulation	JFD00244	1,4-Bis[(p-hydroxyphenethyl)amino]-anthraquinone	Enzyme	Inhibitor	SIRT	A SIRT (sirtuin, human silent information regulator) inhibitor.	0.969	1.251	1.294
C22H26O7	L2167	08	F08	402.448	Lipid Signaling	L-165,041	4-[3-(4-Acetyl-3-hydroxy-2-propylphenoxy)propoxy]phenoxyacetic acid		Agonist	PPAR-gamma	Peroxisome proliferator-activated receptor (PPAR) gamma agonist.		0.824	0.843
C20H16ClN3O4S	SML0179	08	C08	411.87	Cholecystokinin	SR 27897 hydrate	2-[[[4-(2-chlorophenyl)-2-thiazolyl]amino]carbonyl]-1H-indole-1-acetic acid hydrate		Antagonist	CCK1	SR 27897 is a potent, selective antagonist of the Cholecystokinin (CCK) receptor CCK1		0.773	0.781
C22H27Cl2NO4	SML1070	08	C02	440.371	Adrenoceptor	SR-58611A	Amibegron, [[(7S)-7-[[(2R)-2-(3-Chlorophenyl)-2-hydroxyethyl]amino]-5,6,7,8-tetrahydro-2-naphthalenyl]oxy acetic acid ethyl ester hydrochloride		Agonist	b3	SR58611A is a potent, specific b3 adrenergic receptor agonist.			0.714
C20H13BrN2O3S2	SML1169	09	E04	473.37	Endocytosis	Pitstop 2	N-[5-[(4-Bromophenyl)methylene]-4,5-dihydro-4-oxo-2-thiazolyl]1-n-phthalenesulfonamide		inhibitor	Clathrin	Pitstop 2 is a selective inhibitor of clathrin-mediated endocytosis that acts via blocking ligand access to the clathrin terminal domain	1.176	1.202	1.216
C16H11BrN2O	K3888	09	A08	327.183	Phosphorylation	Kenpaullone	NSC 664704	Enzyme	Inhibitor	CDK1, CDK2, CDK5	Potent inhibitor of CDK1/cyclin B, CDK2/cyclin A, CDK2/cyclin E, and CDK5/p25			0.709
C22H30Cl2N4O6	M6545	10	F10	517.414	DNA Metabolism	Mitoxantrone	1,4-Dihydroxy-5,8-bis([2-([2-hydroxyethyl]amino)ethyl]amino)-9,10-anthracenedione		Inhibitor		DNA synthesis inhibitor	1.366	1.303	1.274
C16H10BrN3O2	B1686	10	F04	356.181	Phosphorylation	BIO	(2'Z,3'E)-6-Bromoindirubin-3'-oxime	Enzyme	Inhibitor	GSK-3alpha/beta	Potent, selective, reversible, and ATP-competitive glycogen synthase kinase 3alpha/beta (GSK-3alpha/beta) inhibitor.	1.215	1.25	1.271
C45H62O8	SML1226	10	B07	730.991	Neurotransmission	YM-26734	1,1'-[5-[3,4-Dihydro-7-hydroxy-2-(4-hydroxyphenyl)-2H-1-benzopyran-4-yl]-2,4,6-trihydroxy-1,3-phenylene]bis1-dodecanone	Enzyme	Inhibitor	phospholipase A2	YM-26734 is a competitive inhibitor of the secreted (Group II) form of phospholipase A2	1.039	1.091	1.101
C15H12O8	M4008	10	F07	302.243	Cell Stress	Morin	2',3,4',5,7-Pentahydroxyflavone		Inhibitor	Antioxidant	Flavonoid with anti-oxidant properties; oxyradical scavenger	0.861	0.951	1.046
C15H10O8	M6760	10	B11	318.242	Phosphorylation	Myricetin	Cannabiscetin	Enzyme	Inhibitor	Casein Kinase II	Casein Kinase II inhibitor	0.774	0.983	1.094
C22H15NO4S2	SML0886	10	A10	421.497	Cell Signaling and Neuroscience	Leukadherin-1	4-[5-[[4-Oxo-3-(phenylmethyl)-2-thioxo-5-thiazolidinylidene]methyl]-2-furanyl]-benzoic acid		Agonist	CD11b/CD18	Leukadherin-1 is an agonist of integrin CD11b/CD18 that can increase the extent of CD11b/CD18-dependent cell adhesion of transfected cells and of primary human and mouse neutrophils	0.715	0.797	1.039
C20H16O5	SML0932	10	E04	336.348	Apoptosis	Psoralidin	3,9-Dihydroxy-2-(3-methyl-2-butenyl)-6H-benzofuro[3,2-c][1]benzopyran-6-one; 3,9-Dihydroxy-2-prenylcoumestan	Enzyme	Inhibitor	PTP1B	Psoralidin is a furanocoumarin natural product used in Chinese medicine. Psoralidin,s a PTP1B inhibitor		0.7	0.757
C35H22N4Na6O22S6	N8652	11	A11	1162.89	P2 Receptor	NF 023	8,8'-[carbonylbis(imino-3,1-phenylene carbonylimino)]bis(1,3,5-naphthalene-trisulfonic acid) hexasodium salt		Antagonist	P2X1	Potent, selective P2X1 receptor antagonist	1.058	1.102	1.124
C20H12N2O3	PZ0111	11	A08	328.33	Kinase	PD-407824	9-Hydroxy-4-phenylpyrrolo[3,4-c]carbazole-1,3(2H,6H)-dione	Enzyme	Inhibitor	Wee1/Chk1	PD-407824 is a Wee1/Chk1 inhibitor	1.038	1.144	1.164
C26H22F6O2	SML0683	11	D02	480.454	Neurobiology	JNJ-40418677	2-(S)-(3,5-Bis(4-(trifluoromethyl)phenyl)phenyl)-4-methylpentanoic acid	Enzyme	Modulator	gamma-Secretase	JNJ-40418677 is a gamma-secretase modulator.		0.714	0.76
C25H17ClN4O3	SML2238	12	F08	456.88	G protein	NAV-2729	3-(4-Chlorophenyl)-5-(4-nitrophenyl)-2-(phenylmethyl)-pyrazolo[1,5-a]pyrimidin-7(4H)-one	Enzyme	Inhibitor	ARF6	a non-nucleotide-competitive and reversible ARF6-selective inhibitor	1.241	1.101	1.148
C24H27N7O	SML1089	12	B05	429.529	Cell Cycle	AZ191	[2-Methoxy-4-(4-methyl-piperazin-1-yl)-phenyl]-[4-(1-methyl-1H-pyrrolo[2,3-c]pyridin-3-yl)-pyrimidin-2-yl]-amine	Enzyme	Inhibitor	DYRK1B	AZ191 is a cell permeable, potent and selective inhibitor of DYRK1B that promotes a G1 cell cycle arrest.	0.75	0.712	0.753
C19H12Cl2N2O2	S3442	12	F05	371.226	Phosphorylation	SB 216763	3-(2,4-Dichlorophenyl)-4-(1-methyl-1H-indol-3-yl)-1H-pyrrole-2,5-dione	Enzyme	Inhibitor	GSK-3	Potent, selective, cell permeable inhibitor of glycogen synthetase kinase-3 (GSK-3).	0.739
C24H19BFNO5S	SML0914	12	C03	463.296	Cell Signaling and Neuroscience	HA155	(Z)-4-((4-((3-(4-?Fluorobenzyl)-2,4-dioxo-1,3-thiazolan-5-yliden)-methyl)phenoxy)methyl)benzeneboronic acid,		Inhibitor	autotaxin	HA155 is a potent and selective autotaxin inhibitor, which potently blocks thrombin-induced lysophosphatidic acid (LPA) secretion in platelets	0.734
C34H34N4O4	P8293	13	B04	562.674	Cyclic Nucleotides	Protoporphyrin IX disodium	Kammerer's porphyrin	Enzyme	Activator	Guanylyl cyclase	Activates soluble guanylyl cyclase	1.3422	1.3195	1.3655
C15H10O7	Q0125	13	D10	302.243	Cyclic Nucleotides	Quercetin dihydrate	3,3',4',5,7-Pentahydroxyflavone dihydrate	Enzyme	Inhibitor	PDE	Mitochondrial ATPase and phosphodiesterase (PDE) inhibitor; inhibits PI3-K activity	0.8791	1.0043	1.0895
C24H27NO4	SML1110	13	G08	393.487	Tyrosine kinase	Adaphostin	4-[[(2,5-Dihydroxyphenyl)methyl]amino]benzoic acid tricyclo[3.3.1.13,7]dec-1-yl ester	Enzyme	Inhibitor	p210bcr/abl	Adaphostin is a p210bcr/abl tyrosine kinase inhibitor displaying anti-proliferative activity in leukemia models, human prostate cancer cell line PC-3 and other cancer cell lines	0.8372	0.9054	0.9134
C33H33F3N8O7	SML0678	13	B10	596.651	Gene Regulation	Pyridostatin trifluoroacetate salt	4-(2-Aminoethoxy)-N2,N6-bis[4-(2-aminoethoxy)-2-quinolinyl]-2,6-pyridinedicarboxamide trifluoroacetate salt, RR82 trifluoroacetate salt		Stabilizer	G-quadruplex	Pyridostatin stabilizes G-quadruplexes, targeting the proto-oncogene SRC and telomeric G-quadruplexes, inducing DNA damage and cell-cycle arrest. MW given as free base.	0.7975	0.7515	0.8001
C21H32NaO5S	P162	13	A09	418.532	GABAergics	Pregnenolone sulfate sodium	5-Pregnen-3beta-ol-20-one sulfate sodium		Antagonist	GABA-A	Neurosteroid that antagonizes the GABA-A receptor chloride channels		0.7476	0.814
Cl6H42N14O2Ru3	R2751	14	D02	786.355	Ion Pump	Ruthenium red	Ammoniated ruthenium oxychloride		Inhibitor	Mitochondrial uniporter	Inhibits mitchondrial Ca2+ uniporter; capsaicin antagonist	1.3229	1.2984	1.287
C58H34Cl2N14Na6O22S6	R115	14	B05	840.114	P2 Receptor	Reactive Blue 2	Basilen blue E-3G		Antagonist	P2Y	P2Y receptor antagonist; most potent antagonist for ATP-activated channels	1.2821	1.278	1.2832
C30H28O8	R5648	14	B03	516.553	Phosphorylation	Rottlerin	Mallotoxin	Enzyme	Inhibitor	PKC / CaM Kinase III	PKC and CaM kinase III inhibitor	1.2445	1.2215	1.2358
C20H14ClNO4	S5890	14	G09	367.792	Ion Pump	Sanguinarine chloride	13-Methyl-[1,3]benzodioxolo[5,6-c]-1,3-dioxolo[4,5-i] phenanthridinium chloride		Inhibitor	Na+/K+ ATPase	Inhibitor of Mg2+ and Na+/K+-ATPase; isolated from the leaves and stems of Macleaya cordata and microcarpa	0.954	0.9475	0.9489
C51H34N6Na6O23S6	S2671	15	G03	1429.19	P2 Receptor	Suramin sodium salt			Antagonist	P2X, P2Y	P2X and P2Y receptor antagonist; antiparasitic; anti-tumor agent	1.2577	1.2515	1.2432
C17H16N2O	S8567	15	A02	264.33	Phosphorylation	SU 4312	3-(4-Dimethylaminobenzylidenyl)-2-indolinone	Enzyme	Inhibitor	KDR	Vascular endothelial growth factor (VEGF) receptor protein tyrosine kinase 1/2 (KDR) and platelet derived growth factor (PDGF) receptor inhibitor		0.7422	0.7794
C20H14O2S2	I2285	16	H03	350.461	Phosphorylation	IPA-3	1,1'-Disulfanediyldinaphthalen-2-ol	Enzyme	Inhibitor	Pak1	allosteric inhibitor of Pak1, binds to autoinhibitory domain of Pak1 (p21 activated kinase)	0.8921	1.0922	1.1824
C23H13F9N4O3S	X4753	16	G04	596.435	Gene Regulation	XCT790	-[4-(2,4-Bis-trifluoromethylbenzyloxy)-3-methoxyphenyl]-2-cyano-N-(5-trifluoromethyl-1,3,4-thiadiazol-2-yl)acrylamide		Inverse Agonist	ERRalpha	Potent and selective estrogen-related receptor alpha (ERRalpha) inverse agonist.	0.8661	0.98	1.0808
C17H21N7	SML1518	16	C08	323.404	Gene Regulation	SID 3712249	1,8-Diamino-3,6-di-1-pyrrolidinyl-2,7-naphthyridine-4-carbonitrile		Inhibitor	MiR-544	SID 3712249 (MiR-544 Inhibitor 1) is an inhibitor of the biogenesis of microRNA-544		0.7315	0.7722
Key
data with white background	hits identified after 5 min incubation
data with green background	additional hits identified after 15 min incubation
data with blue background	additional hits identified after 60 min incubation
