# Supplementary material for: A toolkit for the identification of NEAT1_2/paraspeckle modulators
Source: Nucleic Acids Res. 2022 Sep 13;50(20):e119. doi: 10.1093/nar/gkac771 (PMC9723620; doi:10.1093/nar/gkac771)
Supplement: gkac771_Supplemental_Files [file gkac771_supplemental_files.zip › Table S3.xlsx]

## Sheet: HeLa
	Plate 1
	Paraspeckle number
		1	2	3	4	5	6	7	8	9	10	11	12
	A	5.98198	5.7	6.33187	4.89968	9.24164	3.54106	2.9604	5.70215	6.0573	6.56063	7.0237	6.31277
	B	6.44147	12.9499	6.81579	12.3819	9.77139	5.84516	5.00395	6.83222	6.41285	6.0856	5.70248	6.13169
	C	6.4693	7.19836	5.2841	4.91892	6.31925	5.21381	6.00947	3.64771	6.49241	7.01061	5.83976
	D	6.62768	4.7037	4.13026	6.53204	5.52818	6.51802	5.50984	5.83946	10.1517	5.03452	6.25269	9.08964
	E		10.8185	5.1949	0.0955414	5.7466	0.185484	7.4596	5.39068	7.33291	6.05339	6.39684	6.10768
	F		6.86486	7.09722	9.5723	5.77612	5.93943	6.71672	NaN	5.83954	4.67964	5.21101	6.20319
	G	10.451	6.56483	6.37436	6.01212	6.36164	5.56331	6.26855	6.16298	6.26879	5.62779	6.55556	5.64215
	H	9.85935	6.72707	6.49565	6.37778	6.41962	6.49597	7.64326	5.69598	5.52686	6.01881	6.13936	6.53594
	Paraspeckle area
		1	2	3	4	5	6	7	8	9	10	11	12
	A	25.6666	24.1678	23.2282	14.2537	18.1535	21.7907	13.0857	24.3792	18.0514	17.6143	18.7515	23.2443
	B	23.9128	27.1227	21.8183	22.4435	24.1791	20.168	25.9541	20.8801	23.2845	20.0603	19.4967	25.8509
	C	23.3391	20.723	22.7386	23.4448	20.8766	22.0074	21.0763	23.634	21.5727	26.6328	22.9623
	D	21.5458	15.6649	18.2869	16.0938	21.9635	20.7361	23.2803	20.8966	17.1997	22.443	21.2096	33.2688
	E		23.407	19.5692	2.90909	23.0626	17.9167	19.5434	21.7584	22.9382	22.0226	23.7429	21.9595
	F		24.7581	22.2633	19.6986	27.1926	22.1605	20.1384	NaN	20.4227	20.4428	21.9999	24.0558
	G	36.0755	21.8392	16.6346	21.0382	21.1979	22.711	23.4496	22.2249	23.0144	24.7683	22.8957	24.3042
	H	33.122	23.7573	22.8564	22.4477	22.6491	21.7363	21.9577	18.376	23.5827	24.0955	22.1119	25.4282
		1	2	3	4	5	6	7	8	9	10	11	12
	A	888	990	913	628	269	889	202	977	890	569	886	940
	B	1008	499	988	618	783	1156	1012	1049	918	993	968	972
	C	961	852	1063	1036	1018	1043	1056	897	922	754	1011
	D	932	837	975	671	1047	971	1067	1034	547	956	1021	859
	E		281	549	157	955	124	792	1052	784	974	950	1003
	F		444	1008	491	871	974	879	NaN	1047	899	981	1004
	G	1000	1018	780	990	954	1003	1024	994	1038	1029	999	1006
	H	775	894	920	945	989	869	883	671	968	1010	940	946
	Plate 2
	Paraspeckle number
		1	2	3	4	5	6	7	8	9	10	11	12
	A	6.57096	6.93091	7.93092	10.4616	9.3054	10.2079	7.63094	12.6524	8.4197	7.40564	6.71074	8.08935
	B	6.14365	7.45539	8.37975	7.66447	8.17634	8.54757	8.49109	9.35018	25.4242	8.46865	7.7619	8.74831
	C	7.54273	7.89648	12.9956	8.27152	8.53485	8.10444	7.94224	12.1632	7.91797	7.56153	0.863436	0.156733
	D	8.0625	8.85403	6.61598	8.89988	8.00508	6.80563	8.2442	7.90152	10.2253	7.55604	6.55594	12.0034
	E	0.0391677	8.81461	8.61211	8.52199	7.1056	8.43757	8.57441	7.81548	5.71581	8.77169	8.42258	7.58413
	F	0.123775	7.45352	7.96032	8.04535	8.00566	7.73196	8.5063	3.9042	7.79229	7.24811	7.54745	7.9745
	G	13.0432	8.34129	7.31798	8.02436	6.43034	8.27614	7.67492	7.06595	7.13387	0.0322581	6.23297	8.01474
	H	12.1625	7.4753	7.63818	5.49109	9.40921	8.15278	10.2767	7.99677	8.05323	8.51299	7.95713	7.42257
	Paraspeckle area
		1	2	3	4	5	6	7	8	9	10	11	12
	A	14.9892	16.8695	21.7274	20.4697	21.2543	19.5367	19.3797	23.4037	20.1816	20.5705	21.421	20.3664
	B	15.7844	18.3828	14.6931	19.159	20.3653	20.94	18.2722	21.4671	21.6184	19.3748	20.4362	20.5938
	C	18.7788	18.7989	22.9805	19.1514	19.8988	19.0808	18.9671	19.6928	16.6957	20.1424	8.57235	5.31111
	D	19.1745	18.8729	15.6301	18.692	17.1772	17.9881	19.4561	20.0201	19.1993	20.0947	18.585	27.9914
	E	3.18333	20.2372	18.0489	19.1831	19.5929	19.5031	18.5809	19.1336	17.6215	15.4911	19.637	20.2404
	F	3.258	19.5758	19.7791	19.4934	18.9858	16.1443	19.003	11.6687	19.664	18.6615	19.7223	19.3818
	G	27.7885	20.9574	19.4389	18.0883	17.4069	19.9012	19.0284	18.4974	18.4111	1	19.3632	19.1627
	H	28.6145	20.7956	18.6039	19.5921	17.7982	18.7361	20.2355	20.3334	19.8295	19.2853	20.849	21.4962
	Nuclei count
		1	2	3	4	5	6	7	8	9	10	11	12
	A	909	854	912	925	907	856	989	771	934	922	968	873
	B	905	964	790	912	896	988	898	554	66	909	966	890
	C	901	995	685	906	660	900	883	429	829	967	227	453
	D	880	918	901	809	787	746	905	985	768	919	876	870
	E	817	917	776	864	928	857	719	840	841	438	930	945
	F	816	796	882	838	883	97	873	595	934	927	864	902
	G	764	838	890	903	890	880	889	834	874	31	910	882
	H	714	749	749	786	738	864	759	928	883	885	933	904
	control
	compound 5
	MG132
	DMSO 5%

## Sheet: SH-SY5Y
	Plate 1
	Paraspeckle number
		1	2	3	4	5	6	7	8	9	10	11	12
	A	1.74037	2	1.7133	0.455378	2.78571	1.16502	1.05603	1.26439	1.29385	2.18345	5.30053	1.86801
	B	1.60277	5.33333	1.62162	2.94236	1.78104	1.16287	1.62645	2.125	1.6258	2.24703	1.481	1.77803
	C	1.73006	1.89274	1.6222	1.48121	1.39292	1.94072	1.67382	1.88878	1.4455	3.02786	3.86786	5.99929
	D	1.6322	0.872587	0.262868	1.47821	4.09204	1.36708	1.61399	1.13197	1.3949	1.62373	1.22253
	E	5.33697	3.45946	1.2966	0.0921986	1.41481	0.559322	1.44267	1.19884	1.42016	1.2545	3.15271	1.39039
	F	6.51286	3.1338	1.31938	4.2306	6.42222	1.5727	1.53471	4	1.35455	1.54669	1.14646	1.78788
	G		1.94276	4.66667	1.59436	1.89206	1.28951	1.6644	2.34548	1.53326	1.56541	2.83044	1.42679
	H		1.80458	1.93389	1.79613	1.93188	1.73107	3.85082	1.91465	1.98896	1.75724	1.76781	1.67123
	Paraspeckle area
		1	2	3	4	5	6	7	8	9	10	11	12
	A	5.47763	5.24507	5.35248	4.09153	6.93189	4.20295	4.23273	5.08173	5.08123	5.07768	7.64282	5.59247
	B	4.86559	10.5073	5.02636	5.83703	4.87442	4.50444	5.22153	6.65318	4.91199	6.36787	4.88696	5.24639
	C	5.26145	5.06636	4.69954	4.72725	4.96583	5.67985	4.9612	5.35023	4.79139	5.47428	6.23238	18.4063
	D	4.98662	4.4259	3.54606	4.28418	6.57218	4.94864	4.70417	4.65099	8.82015	5.13775	4.81977
	E	20.7784	6.07272	4.72023	77.5833	4.76591	64.7568	5.18538	4.90783	4.90311	4.68974	6.09184	4.94406
	F	19.74	6.33888	4.45204	6.51458	10.9325	4.60167	4.4894	220.5	4.64246	4.59556	4.09195	5.61678
	G		5.33065	8.80556	4.85226	5.29391	4.70708	5.01222	5.56556	4.97617	5.15236	5.87842	5.10809
	H		5.21504	4.96384	5.20222	5.24646	5.22442	7.35719	5.18556	5.34945	5.30367	5.90022	5.53894
	Nuclei count
		1	2	3	4	5	6	7	8	9	10	11	12
	A	909	427	579	437	28	303	696	851	667	278	569	644
	B	866	30	962	347	443	1142	1036	600	1093	1093	1079	446
	C	978	951	1027	1091	1158	911	1211	1052	1156	682	613	705
	D	677	518	1088	918	1043	1057	1272	1076	157	691	1074
	E	851	37	1089	141	945	59	750	860	1240	1112	884	666
	F	742	568	1099	464	45	901	922	1	1131	664	990	759
	G		856	3	922	945	829	1028	631	962	1139	749	560
	H		829	832	672	734	766	791	621	815	725	758	803
	Plate 2
	Paraspeckle number
		1	2	3	4	5	6	7	8	9	10	11	12
	A	1.53642	1.57796	1.90777	2.70122	1.5437	4.74494	2.14683	2.24576	3.06178	1.72727	2.6125	1.84201
	B	1.54417	2.01818	2.9609	1.546	1.42349	1.70529	1.21879	4.56507	5.25543	1.61214	1.4624	1.52135
	C	1.7855	1.59534	4.33929	1.65119	3.20513	1.51479	1.9697	4.73716	1.28059	1.60808	0.0520231	3.768
	D	1.42547	1.20143	0.908537	3.02318	1.49108	0.835721	1.36722	2.72206	2.48712	1.42105	1.11968
	E	5.137	1.89326	1.25584	1.40604	1.13702	1.22196	5.78571	1.40454	0.668742	6.17123	1.30882	1.36743
	F	4.551	1.53202	1.87202	1.58216	1.39613	4.39623	1.71557	0.650388	1.54648	1.11948	1.175	1.45879
	G		4.39216	2	1.70188	0.970522	1.25788	1.6495	1.53125	1.73958	0.715116	1.21514	1.60054
	H		2.02432	1.77455	1.83333	2.56122	1.62897	1.70429	2.15022	2.42578	1.68193	1.54781	1.63992
	Paraspeckle area
		1	2	3	4	5	6	7	8	9	10	11	12
	A	4.90203	4.9024	6.29658	7.3055	5.31676	7.1622	6.13783	5.18024	6.69341	5.59515	9.62059	5.51218
	B	5.63371	4.97998	5.49555	4.8704	5.00531	5.2974	4.69819	7.77866	10.1724	5.078	4.97878	5.04561
	C	4.84475	4.93501	8.92515	5.16463	7.12513	4.97202	4.56493	6.44491	4.45394	5.03423	8.15	12.48
	D	4.94162	4.73702	4.32088	6.32812	4.51545	4.12082	4.9265	6.14952	6.18498	4.73782	4.20993
	E	13.08	5.73969	4.56767	5.11053	4.35151	4.49062	8.77068	6.64831	4.01229	9.86184	4.80544	5.74463
	F	14.65	5.13608	5.26099	4.75673	4.48183	8.91751	4.75495	4.45504	4.86965	4.71303	4.44264	5.16388
	G		8.32582	5.53258	4.93686	4.68622	4.6392	4.94289	4.95278	5.29802	12.6777	5.25637	5.15231
	H		5.6744	6.13196	5.56043	5.91757	5.20042	5.27519	5.00614	5.55501	5.1845	5.52289	5.38229
	Nuclei count
		1	2	3	4	5	6	7	8	9	10	11	12
	A	604	372	206	328	778	247	252	236	259	583	80	538
	B	283	605	665	837	562	889	873	292	184	1021	891	679
	C	676	902	280	1012	156	1082	858	331	1087	842	173	776
	D	691	700	984	906	953	1047	1269	1360	932	988	869
	E	664	965	1071	1059	759	1266	308	969	803	146	952	743
	F	648	609	797	1132	1189	53	893	901	979	996	440	1007
	G		306	846	852	882	888	893	864	768	172	1004	746
	H		329	550	528	392	787	629	679	512	830	502	511

## Sheet: Library layout
	Plate 1
		1	2	3	4	5	6	7	8	9	10	11	12
	A	Unused	Doramapimod	Erlotinib	Torin 1	AZD 7762	Dasatinib	GSK1059615	Ruxolitinib	Necrostatin-1	INK128	Bosutinib	Unused
	B	Unused	(R)-Crizotinib	SB-431542_x000D_ (hydrate)	PD 173074	PD 0325901	SB 203580	Emodin	CHIR99021	BIO	Imatinib_x000D_ (mesylate)	3-Methyladenine	Unused
	C	Unused	Bisindolylmaleimide V	D 4476	NU 7026	Gö 6983	Indirubin-3'-monoxime	NU 6102	KN-62	SU6656	YM-201636	ZM 447439	Unused
	D	Unused	PP242	ABT-869	CAY10626	PHA-665752	LCK Inhibitor	BI-D1870	GNE-7915	BMS 345541_x000D_ (trifluoroacetate salt)	NVP-TAE226	Tie2 Kinase Inhibitor	Unused
	E	Unused	BI-6727	Syk Inhibitor II	PHA-767491_x000D_ (hydrochloride)	PF-06463922	PF-562271_x000D_ (besylate)	Mps1-IN-1	MLCK Inhibitor Peptide 18	TAS 120	Apatinib	ARQ-092	Unused
	F	Unused	LY2606368	FRAX597	KW 2449	Unused	LOXO-195	U-0126	Staurosporine	PD 169316	AS-605240	PI-103	Unused
	G	Unused	Sphingosine Kinase Inhibitor 2	SC-1	(R)-Roscovitine	ML-9	Olomoucine	AG-494	AG-825	SB-216763	AG-490	AG-183	Unused
	H	Unused	Lavendustin C	SB 202190	CAY10571	Nilotinib	SP 600125	H-89_x000D_ (hydrochloride)	AG-1296	WHI-P131	CAY10576	TWS119	Unused
	Plate 2
		1	2	3	4	5	6	7	8	9	10	11	12
	A	Unused	TG003	PLX4032	Phthalazinone pyrazole	AG-879	BIBF 1120	SMI-4a	AS-703026	Chelerythrine_x000D_ (chloride)	R406	Canertinib_x000D_ (hydrochloride)	Unused
	B	Unused	VX-702	Sunitinib_x000D_ (malate)	Bisindolylmaleimide I	H-9_x000D_ (hydrochloride)	KN-93	CGP 57380	(S)-Glycyl-H-1152_x000D_ (hydrochloride)	Bisindolylmaleimide IX_x000D_ (mesylate)	LY364947	CAY10621	Unused
	C	Unused	AS-041164	NVP-AEW541_x000D_ (hydrochloride)	CAY10622	17β-hydroxy Wortmannin	SU 6668	BMS-536924	BX-912	Vatalanib_x000D_ (hydrochloride)	KRN 633	CRT0066101_x000D_ (hydrochloride)	Unused
	D	Unused	GNF-5	AZ191	Afuresertib_x000D_ (hydrochloride)	GSK2334470	JNK Inhibitor XVI	BMS-777607	URMC-099	BGJ398	WZ4003	AP26113	Unused
	E	Unused	AZ 3146	AZD 1208	RPI-1	LDN-211904	BMS-5	UNC569	XMD16-5	Tilfrinib	AZD 0156	LOXO-101	Unused
	F	Unused	Y-27632_x000D_ (hydrochloride)	Leelamine	TGX-221	(S)-H-1152_x000D_ (hydrochloride)	JNJ-10198409	CAY10505	PIK-75_x000D_ (hydrochloride)	Sorafenib	CAY10561	PI3-Kinase α Inhibitor 2	Unused
	G	Unused	Erbstatin analog	Kenpaullone	AG-1478	H-8_x000D_ (hydrochloride)	LFM-A13	SC-514	RG-13022	GW 5074	5-Iodotubercidin	HA-1077_x000D_ (hydrochloride)	Unused
	H	Unused	AG-370	Wortmannin	CAY10574	NH125	CAY10578	PD 184161	Unused	Unused	Unused	Unused	Unused
